# Supplementary material for: Plant ammonium sensitivity is associated with external pH adaptation, repertoire of nitrogen transporters, and nitrogen requirement
Source: J Exp Bot. 2024 Mar 11;75(11):3557–78. doi: 10.1093/jxb/erae106 (PMC11358259; doi:10.1093/jxb/erae106)
Supplement: erae106_suppl_Supplementary_Dataset_S1 [file erae106_suppl_supplementary_dataset_s1.xlsx]

## Sheet: Plant_cv
Species	Studies	lnBR	df	95 low	95 high	Bootstrap low	Bootstrap high	BIAS low	BIAS high	PooledVar
Acorus calamus	1	0.2688		0.0567936	0.480806
Anisoptera costata	1	0.0413		-0.39079	0.47339
Arabidopsis thaliana	1	-0.3785		-8.0826	7.3256
Avena nuda	1	-0.7055		-1.02275	-0.388246
Beta macrocarpa Guss	2	-0.3743	1	-2.9737	2.225	-0.4322	-0.2311	-0.4322	-0.2311	-0.0559
Brassica rapa ssp. Chinensis communis	2	-0.6827	1	-2.5987	1.2333	-0.6865	-0.6805	-0.6865	-0.6805	-0.0229
Bromus tectorum	1	0.0088		-0.122681	0.140281
Camellia sinensis Longjing 43	3	0.7034	2	0.0814	1.3253	0.5422	1.0152	0.5422	1.0152	0.0335
Camellia sinensis Zhenong139	1	0.2379		0.170004	0.305796
Canna indica	1	-0.087		-0.43265	0.25865
Carpobrotus rossi	1	0.0107		-0.0543058	0.0757058
Catasetum fimbriatum	1	-0.123		-1.7872	1.5413
Citrullus lanatus	1	-1.0553		-1.3908	-0.719802
Coix lacryma-jobi	1	-0.2922		-0.578253	-0.00614742
Cucumis sativus Jinyou No.30	1	-0.6149		-0.679906	-0.549894
Cucumis sativus Styx	3	-0.4367	2	-0.9577	0.0842	-1.4432	-0.2133	-1.4432	-0.2133	0.0625
Cyperus laevigatus	1	0.5193		0.4213	0.6173
Dipterocarpus obtusifolius	1	0.408		0.166355	0.649645
Elymus elymoides	1	-0.1078		-1.7901	1.5745
Elymus multisetus	1	-0.0246		-0.311323	0.262123
Helianthus annuus	1	-0.4613		-6.5448	5.6223
Hopea odorata	1	0.3193		-0.0372907	0.675891
Hordeum vulgare Golf (RA 0.1)	1	-0.4179		-0.830432	-0.00536772
Hordeum vulgare Golf (RA 0.2)	1	-0.2819		-0.394493	-0.169307
Hordeum vulgare Hua30	1	-0.1051		-0.224322	0.0141221
Hordeum vulgare XZ16	1	-0.0433		-0.224003	0.137403
Hordeum vulgare XZ179	1	-0.6658		-0.900182	-0.431418
Hordeum vulgare Yangsimai 3	2	-0.315	1	-1.8931	1.263	-0.4582	-0.1978	-0.4582	-0.1978	0.0287
Hordeum vulgare ZD9	1	-0.0381		-0.163601	0.0874012
Hypericum perforatum	1	-0.0426		-0.221164	0.135964
Iris pseudacorus	1	-1.5404		-1.79968	-1.28112
Lolium perenne Herbus	3	-0.1854	2	-0.8115	0.4407	-0.263	-0.0841	-0.2333	-0.0841	-0.0333
Matricaria chamomilla	1	-0.6274		-0.731113	-0.523687
Mosla dianthera	1	-0.4792		-0.700081	-0.258319
Mosla hangchowensis	1	-0.5826		-0.816982	-0.348218
Neobalanocarpus heimii	1	-0.205		-0.489031	0.079031
Nigella sativa	1	-0.6477		-2.1526	0.8572
Nigella sativa N/A	2	-0.6477	1	-2.1526	0.8572	-0.8682	-0.4256	-0.8682	-0.4256	0.0958
Oryza sativa Shanyou 63	2	-0.1222	1	-1.8189	1.5745	-0.1493	-0.0791	-0.1493	-0.0791	-0.0092
Oryza sativa Taiyou No.1	1	0.119		-0.0390203	0.27702
Oryza sativa Yangdao 6	1	-0.5232		-1.0041	-0.0423005
Oryza sativa Zhongzheyou No. 1	1	0.0098		-0.149431	0.169031
Oryza sativa ZS97	4	-0.155	3	-0.4293	0.1194	-0.1849	-0.1305	-0.1849	-0.1305	-0.0016
Pennisetum purpureum	1	-0.385		-0.892333	0.122333
Phaseolus vulgaris	1	-0.2298		-6.2667	5.8071
Phormium tenax	1	-0.0086		-0.225089	0.207889
Pinus halepensis N/A	2	-0.1348	1	-1.7156	1.446	-0.5219	0.2523	-0.5219	0.2523	0.2947
Pisum sativum Eclipse	4	-0.0932	3	-0.4298	0.2433	-0.2414	0.0716	-0.2414	0.089	0.028
Pisum sativum Macrocarpon	2	-0.1505	1	-1.7144	1.4135	-0.1572	-0.1431	-0.1572	-0.1431	-0.0043
Pisum sativum Rondo	6	-0.1519	5	-0.4079	0.1041	-0.3415	0.0249	-0.3413	0.0259	0.0251
Pisum sativum Snap-pea	5	-0.0568	4	-0.3126	0.199	-0.1471	0.0002	-0.1493	0	-0.0084
Pisum sativum Sugar-snap	2	-0.5057	1	-2.2152	1.2038	-0.5941	-0.419	-0.5941	-0.419	0.0051
Pisum sativum Tristar	4	-0.3309	3	-0.6641	0.0022	-0.403	-0.2466	-0.3979	-0.2466	-0.0067
Populus deltoides	1	-0.1011		-6.1021	5.8998
Pseudoroegneria spicata	1	-0.0208		-0.162138	0.120538
Quercus ilex ballota	2	-0.1978	1	-1.7712	1.3757	-0.5213	0.0854	-0.5213	0.0854	0.1792
Reineckia carnea	1	-0.4285		-0.666944	-0.190056
Saccharum spp.	1	-0.2788		-0.410281	-0.147319
Salicornia bigelovii N/A	4	0.1506	3	-0.221	0.5223	0.0634	0.2537	0.06	0.2537	-0.0161
Shorea faguetiana	1	0.3629		-0.139487	0.865287
Shorea roxburghii	1	0.451		0.228387	0.673613
Solanum lycopersicum 63/5 F1	1	-0.7523		-0.90787	-0.59673
Solanum lycopersicum Hezuo 906_360CO2	1	-2.0575		-2.84468	-1.27032
Solanum lycopersicum Hezuo 906_720CO2	1	-2.6161		-3.0277	-2.2045
Solanum lycopersicum Ikram Hishtil Co.	1	-0.8614		-1.07431	-0.64849
Solanum lycopersicum Ikram Hishtil Co.	1	-0.7663		-1.08657	-0.446033
Solanum lycopersicum Rio Grande	4	0.3748	3	0.0937	0.6559	0.3356	0.4132	0.3324	0.4111	-0.0034
Solanum melongena	1	-1.315		-1.48587	-1.14413
Sorghum bicolor Moench	1	-0.0795		-0.200323	0.0413225
Sorghum bicolor Moench, genotype CSF20	2	0.152	1	-1.4206	1.7246	-0.0737	0.3898	-0.0737	0.3898	0.1027
Spinacia oleracea Correnta F1	1	-1.7918		-2.83944	-0.744162
Spinacia oleracea Gigante de invierno	2	-1.5977	1	-7.3378	4.1425	-2.4148	-1.5041	-2.4148	-1.5041	-0.6664
Spinacia oleracea Yinchuandayuan	1	-1.564		-2.01693	-1.11107
Taeniatherum canput-medusae	1	-0.1725		-0.359472	0.0144721
Trifolium repens Huia	3	-0.0718	2	-0.6408	0.4972	-0.1095	-0.0541	-0.1095	-0.0544	-0.0256
Triticum aestivum Ceyhan-99	2	-0.1329	1	-1.6036	1.3378	-0.1631	-0.1015	-0.1631	-0.1015	0.001
Triticum aestivum Cezanne	2	-0.3263	1	-1.9599	1.3073	-0.4114	-0.25	-0.4114	-0.25	0.0058
Triticum aestivum Chuanmai 104	1	-0.0723		-0.179654	0.0350536
Triticum aestivum Gamtoos	2	-0.5945	1	-2.4958	1.3068	-0.6118	-0.5764	-0.6118	-0.5764	-0.0182
Zea mays Jiangyu 403	2	-0.0489	1	-1.5625	1.4646	-0.0651	-0.0318	-0.0651	-0.0318	-0.0019
Zea mays Jubilee	1	-0.2638		-0.46175	-0.0658497
Zea mays Jundan 20 (JD20)	1	-0.3333		-0.414113	-0.252487
Zea mays Pioneer white (Sc-3062)	1	0.3865		0.331063	0.441937
Zea mays Pioneer yellow (Sc-30K-8)	1	0.412		0.36399	0.46001
Zea mays PNR 394	2	-0.4248	1	-2.777	1.9274	-0.7784	-0.2877	-0.7784	-0.2877	0.0612
Zea mays Yellow 417	1	0.0094		-0.0845983	0.103398
Zea mays ZD958	3	0.1546	2	-0.302	0.6112	0.0187	0.2414	0.0187	0.2359	0.0107
Zea mays Zhengdan 958 (ZD958)	1	-0.559		-0.632336	-0.485664

## Sheet: Plant_cv_pH
Species	Studies	lnBR	df	95 low	95 high	Bootstrap low	Bootstrap high	BIAS low	BIAS high	PooledVar
Arabidopsis thaliana Low	2	-0.3262	1	-3.2795	2.6271	-0.6423	-0.3206	-0.6423	-0.3206	-1.4664
Beta macrocarpa Low	2	-0.3654	1	-3.407	2.6762	-0.4322	-0.2311	-0.4322	-0.2311	-0.0559
Brassica rapa ssp. Chinensis Low	2	-0.683	1	-3.1225	1.7565	-0.6865	-0.6805	-0.6865	-0.6805	-0.0229
Camellia sinensis Low	4	0.5524	3	0.1017	1.003	0.3171	0.945	0.3066	0.9113	0.0718
Catasetum fimbriatum Low	3	-0.1249	2	-0.719	0.4693	-0.2686	-0.0287	-0.2686	-0.0422	0.0174
Cucumis sativus High	4	-0.5257	3	-0.9452	-0.1062	-0.9169	-0.3252	-0.9169	-0.3252	0.0377
Elymus elymoides High	3	-0.1025	2	-0.7535	0.5485	-0.1823	-0.0695	-0.1823	-0.0695	-0.0118
Hordeum vulgare Low	7	-0.2703	6	-0.5029	-0.0377	-0.4435	-0.114	-0.4448	-0.1141	0.0347
Lolium perenne High	3	-0.1845	2	-0.9396	0.5707	-0.263	-0.0841	-0.263	-0.0841	-0.0333
Nigella sativa High	2	-0.6472	1	-2.7554	1.461	-0.8682	-0.4256	-0.8682	-0.4256	0.0959
Oryza sativa Low	9	-0.1186	8	-0.3106	0.0734	-0.2124	-0.0454	-0.2024	-0.0395	0.0045
Pinus halepensis High	2	-0.1347	1	-2.2974	2.0279	-0.5219	0.2523	-0.5219	0.2523	0.2947
Pisum sativum High	23	-0.1928	22	-0.3092	-0.0764	-0.2719	-0.1165	-0.2696	-0.1154	0.0211
Populus deltoides Low	2	-0.1005	1	-2.203	2.002	-0.1315	-0.0709	-0.1315	-0.0709	0
Quercus ilex High	2	-0.2073	1	-2.3665	1.9518	-0.5213	0.0854	-0.5213	0.0854	0.1792
Salicornia bigelovii Low	4	0.1564	3	-0.3014	0.6141	0.069	0.2529	0.0603	0.2529	-0.016
Solanum lycopersicum Low	6	-0.1302	5	-0.4114	0.1509	-1.2087	0.3818	-1.2849	0.3795	0.3379
Sorghum bicolor Low	3	0.076	2	-0.519	0.671	-0.0795	0.3898	-0.0795	0.3898	0.0593
Spinacia oleracea High	4	-1.6152	3	-2.3921	-0.8383	-1.8815	-1.5409	-1.8815	-1.5463	-0.1798
Trifolium repens High	3	-0.0721	2	-0.7725	0.6282	-0.1095	-0.0541	-0.0905	-0.0541	-0.0255
Triticum aestivum High	4	-0.4495	3	-0.8565	-0.0425	-0.5944	-0.3188	-0.5944	-0.2885	0.0191
Triticum aestivum Low	2	-0.1327	1	-2.2172	1.9519	-0.1631	-0.1015	-0.1631	-0.1015	0.001
Zea mays High	5	0.0225	4	-0.3021	0.347	-0.398	0.3024	-0.41	0.2965	0.0436
Zea mays Low	8	-0.0726	7	-0.2724	0.1271	-0.2601	0.0879	-0.2777	0.0758	0.0707

## Sheet: Plant_sps
Species	Studies	lnBR	df	95 low	95 high	Bootstrap low	Bootstrap high	BIAS low	BIAS high	PooledVar
Acorus calamus	1	0.2688		0.0567936	0.480806
Anisoptera costata	1	0.0413		-0.39079	0.47339
Avena nuda	1	-0.7055		-1.02275	-0.388246
Bromus tectorum	1	0.0088		-0.122681	0.140281
Canna indica	1	-0.087		-0.43265	0.25865
Carpobrotus rossi	1	0.0107		-0.0543058	0.0757058
Citrullus lanatus	1	-1.0553		-1.3908	-0.719802
Coix lacryma-jobi	1	-0.2922		-0.578253	-0.00614742
Cyperus laevigatus	1	0.5193		0.4213	0.6173
Dipterocarpus obtusifolius	1	0.408		0.166355	0.649645
Elymus multisetus	1	-0.0246		-0.311323	0.262123
Hopea odorata	1	0.3193		-0.0372907	0.675891
Hypericum perforatum	1	-0.0426		-0.221164	0.135964
Iris pseudacorus	1	-1.5404		-1.79968	-1.28112
Matricaria chamomilla	1	-0.6274		-0.731113	-0.523687
Mosla dianthera	1	-0.4792		-0.700081	-0.258319
Mosla hangchowensis	1	-0.5826		-0.816982	-0.348218
Neobalanocarpus heimii	1	-0.205		-0.489031	0.079031
Pennisetum purpureum	1	-0.385		-0.892333	0.122333
Phormium tenax	1	-0.0086		-0.225089	0.207889
Pseudoroegneria spicata	1	-0.0208		-0.162138	0.120538
Reineckia carnea	1	-0.4285		-0.666944	-0.190056
Saccharum spp.	1	-0.2788		-0.410281	-0.147319
Shorea faguetiana	1	0.3629		-0.139487	0.865287
Shorea roxburghii	1	0.451		0.228387	0.673613
Solanum melongena	1	-1.315		-1.48587	-1.14413
Taeniatherum canput-medusae	1	-0.1725		-0.359472	0.0144721
Arabidopsis thaliana	2	-0.3785	1	-8.0826	7.3256	-0.6423	-0.3206	-0.6423	-0.3206	-0.7492
Beta macrocarpa	2	-0.3448	1	-6.9396	6.25	-0.4322	-0.2311	-0.4322	-0.2311	-0.0832
Brassica rapa ssp. Chinensis	2	-0.6835	1	-6.7376	5.3706	-0.6865	-0.6805	-0.6865	-0.6805	-0.0094
Helianthus annuus	2	-0.4613	1	-6.5448	5.6223	-0.7967	-0.1439	-0.7967	-0.1439	0.1989
Nigella sativa	2	-0.6468	1	-6.6503	5.3568	-0.8682	-0.4256	-0.8682	-0.4256	0.0961
Phaseolus vulgaris	2	-0.2298	1	-6.2667	5.8071	-0.3788	-0.0817	-0.3788	-0.0817	0.0373
Pinus halepensis	2	-0.1341	1	-6.1674	5.8991	-0.5219	0.2523	-0.5219	0.2523	0.2933
Populus deltoides	2	-0.1011	1	-6.1021	5.8998	-0.1315	-0.0709	-0.1315	-0.0709	0.0003
Quercus ilex	2	-0.2168	1	-6.2382	5.8045	-0.5213	0.0854	-0.5213	0.0854	0.1795
Catasetum fimbriatum	3	-0.123	2	-1.7872	1.5413	-0.2686	-0.0426	-0.2686	-0.0426	0.0178
Elymus elymoides	3	-0.1078	2	-1.7901	1.5745	-0.1823	-0.0695	-0.1823	-0.0708	-0.0099
Lolium perenne	3	-0.1826	2	-1.92	1.5548	-0.263	-0.0841	-0.263	-0.0841	-0.0335
Sorghum bicolor	3	0.079	2	-1.5842	1.7421	-0.0795	0.3898	-0.0795	0.3898	0.0714
Trifolium repens	3	-0.0728	2	-1.7773	1.6317	-0.1095	-0.0541	-0.1095	-0.0544	-0.0252
Camellia sinensis	4	0.6517	3	-0.4419	1.7453	0.3886	0.9444	0.3886	0.9444	0.0748
Cucumis sativus	4	-0.6569	3	-1.7367	0.4229	-1.1695	-0.3147	-1.2181	-0.3239	0.0529
Salicornia bigelovii	4	0.1663	3	-0.9353	1.2678	0.0815	0.2512	0.0815	0.2512	-0.0183
Spinacia oleracea	4	-1.8124	3	-2.961	-0.6637	-2.2077	-1.531	-2.2077	-1.539	0.0483
Triticum aestivum	7	-0.3105	6	-0.9335	0.3124	-0.467	-0.1798	-0.4664	-0.1735	0.0093
Hordeum vulgare	8	-0.2749	7	-0.8371	0.2873	-0.4291	-0.1482	-0.4391	-0.1532	0.0372
Oryza sativa	9	-0.1368	8	-0.654	0.3804	-0.249	-0.0396	-0.2628	-0.0452	0.0074
Solanum lycopersicum	9	-0.6199	8	-1.1345	-0.1054	-1.3396	0	-1.4012	-0.0202	2.3175
Zea mays	13	-0.0754	12	-0.4815	0.3306	-0.2603	0.1006	-0.2837	0.091	0.154
Pisum sativum	23	-0.2002	22	-0.4952	0.0947	-0.281	-0.1188	-0.2734	-0.1137	0.0163

## Sheet: Plant_sps_pH
Species	pH	Studies	lnBR	df	95 low	95 high	Bootstrap low	Bootstrap high	BIAS low	BIAS high	PooledVar
Acorus calamus	Low	1	0.2688		0.0344181	0.503182
Anisoptera costata	Low	1	0.0413		-0.394332	0.476932
Arabidopsis thaliana Low	Low	2	-0.3262	1	-3.2795	2.6271	-0.6423	-0.3206	-0.6423	-0.3206	-1.4664
Avena nuda	High	1	-0.7055		-0.9015	-0.5095
Beta macrocarpa Low	Low	2	-0.3654	1	-3.407	2.6762	-0.4322	-0.2311	-0.4322	-0.2311	-0.0559
Brassica rapa ssp. Chinensis Low	Low	2	-0.683	1	-3.1225	1.7565	-0.6865	-0.6805	-0.6865	-0.6805	-0.0229
Bromus tectorum	High	1	0.0088		-0.124134	0.141734
Camellia sinensis Low	Low	4	0.5524	3	0.1017	1.003	0.3171	0.945	0.3066	0.9113	0.0718
Canna indica	High	1	-0.087		-0.43265	0.25865
Carpobrotus rossi	Low	1	0.0107		-0.0543058	0.0757058
Catasetum fimbriatum Low	Low	3	-0.1249	2	-0.719	0.4693	-0.2686	-0.0287	-0.2686	-0.0422	0.0174
Citrullus lanatus	Low	1	-1.0553		-1.4318	-0.678796
Coix lacryma-jobi	Low	1	-0.2922		-0.613664	0.0292639
Cucumis sativus High	High	4	-0.5257	3	-0.9452	-0.1062	-0.9169	-0.3252	-0.9169	-0.3252	0.0377
Cyperus laevigatus	High	1	0.5193		0.364969	0.673631
Dipterocarpus obtusifolius	Low	1	0.408		0.110751	0.705249
Elymus elymoides High	High	3	-0.1025	2	-0.7535	0.5485	-0.1823	-0.0695	-0.1823	-0.0695	-0.0118
Elymus multisetus	High	1	-0.0246		-0.313326	0.264126
Helianthus annuus	Low	1	-0.7967		-1.29756	-0.295844
Helianthus annuus	High	1	-0.1439		-0.229334	-0.0584656
Hopea odorata	Low	1	0.3193		-0.0566932	0.695293
Hordeum vulgare	High	1	-0.1978		-0.287618	-0.107982
Hordeum vulgare Low	Low	7	-0.2703	6	-0.5029	-0.0377	-0.4435	-0.114	-0.4448	-0.1141	0.0347
Hypericum perforatum	Low	1	-0.0426		-0.221164	0.135964
Iris pseudacorus	Low	1	-1.5404		-2.0906	-0.990202
Lolium perenne High	High	3	-0.1845	2	-0.9396	0.5707	-0.263	-0.0841	-0.263	-0.0841	-0.0333
Mosla dianthera	Low	1	-0.4792		-0.668216	-0.290184
Mosla hangchowensis	Low	1	-0.5826		-0.826618	-0.338582
Neobalanocarpus heimii	Low	1	-0.205		-0.474455	0.0644555
Nigella sativa High	High	2	-0.6472	1	-2.7554	1.461	-0.8682	-0.4256	-0.8682	-0.4256	0.0959
Oryza sativa Low	Low	9	-0.1186	8	-0.3106	0.0734	-0.2124	-0.0454	-0.2024	-0.0395	0.0045
Pennisetum purpureum	Low	1	-0.385		-0.79426	0.02426
Phormium tenax	High	1	-0.0086		-0.2242	0.207
Pinus halepensis High	High	2	-0.1347	1	-2.2974	2.0279	-0.5219	0.2523	-0.5219	0.2523	0.2947
Pisum sativum High	High	23	-0.1928	22	-0.3092	-0.0764	-0.2719	-0.1165	-0.2696	-0.1154	0.0211
Populus deltoides Low	Low	2	-0.1005	1	-2.203	2.002	-0.1315	-0.0709	-0.1315	-0.0709	0
Pseudoroegneria spicata	High	1	-0.0208		-0.160772	0.119172
Quercus ilex High	High	2	-0.2073	1	-2.3665	1.9518	-0.5213	0.0854	-0.5213	0.0854	0.1792
Reineckia carnea	Low	1	-0.4285		-0.673304	-0.183696
Saccharum spp.	Low	1	-0.2788		-0.394755	-0.162845
Salicornia bigelovii Low	Low	4	0.1564	3	-0.3014	0.6141	0.069	0.2529	0.0603	0.2529	-0.016
Shorea faguetiana	Low	1	0.3629		-0.225427	0.951227
Shorea roxburghii	Low	1	0.451		0.157	0.745
Solanum lycopersicum Low	Low	6	-0.1302	5	-0.4114	0.1509	-1.2087	0.3818	-1.2849	0.3795	0.3379
Solanum melongena	High	1	-1.315		-1.67374	-0.956261
Sorghum bicolor Low	Low	3	0.076	2	-0.519	0.671	-0.0795	0.3898	-0.0795	0.3898	0.0593
Spinacia oleracea High	High	4	-1.6152	3	-2.3921	-0.8383	-1.8815	-1.5409	-1.8815	-1.5463	-0.1798
Taeniatherum canput-medusae	High	1	-0.1725		-0.356364	0.0113643
Trifolium repens High	High	3	-0.0721	2	-0.7725	0.6282	-0.1095	-0.0541	-0.0905	-0.0541	-0.0255
Triticum aestivum High	High	4	-0.4495	3	-0.8565	-0.0425	-0.5944	-0.3188	-0.5944	-0.2885	0.0191
Triticum aestivum Low	Low	2	-0.1327	1	-2.2172	1.9519	-0.1631	-0.1015	-0.1631	-0.1015	0.001
Zea mays High	High	5	0.0225	4	-0.3021	0.347	-0.398	0.3024	-0.41	0.2965	0.0436
Zea mays Low	Low	8	-0.0726	7	-0.2724	0.1271	-0.2601	0.0879	-0.2777	0.0758	0.0707

## Sheet: Root_sps
Species	Studies	lnBR	df	95 low	95 high	Bootstrap low	Bootstrap high	BIAS low	BIAS high	PooledVar
Acorus calamus	1	0.1857		-0.0757966	0.447197
Anisoptera costata	1	-0.4367		-0.944412	0.0710119
Arabidopsis thaliana	2	-0.3913	1	-5.7043	4.9217	-0.8979	-0.3473	-0.8979	-0.3473	-0.8507
Avena nuda	1	-0.7196		-1.55439	0.115185
Beta macrocarpa	2	-0.2793	1	-4.7688	4.2102	-0.481	-0.0839	-0.481	-0.0839	0.0145
Brassica rapa ssp. Chinensis	2	-0.9343	1	-4.9152	3.0466	-1.0569	-0.8188	-1.0569	-0.8188	0.0173
Brassica rapa ssp. Chinensis	1	-0.8188		-0.960138	-0.677462
Brassica rapa ssp. Chinensis	1	-1.0569		-1.31245	-0.801347
Bromus tectorum	1	0.1534		-0.0983666	0.405167
Camellia sinensis	4	0.5213	3	-0.1891	1.2318	0.3289	0.7382	0.3289	0.7382	0.0273
Carpobrotus rossi	1	-0.0323		-0.180277	0.115677
Catasetum fimbriatum	1	-0.1508		-0.332563	0.0309629
Citrullus lanatus	1	-0.8401		-1.57399	-0.106212
Coix lacryma-jobi	1	-0.2097		-0.818563	0.399163
Cucumis sativus	1	-0.891		-0.989	-0.793
Cyperus laevigatus	1	0.4511		0.377764	0.524436
Dipterocarpus obtusifolius	1	-0.2974		-0.614654	0.0198537
Elymus elymoides	3	-0.0756	2	-1.2161	1.0649	-0.1659	-0.0048	-0.1659	-0.0048	-0.0183
Elymus multisetus	1	0.0415		-0.35099	0.43399
Helianthus annuus	2	-0.8043	1	-4.8824	3.2737	-1.2917	-0.3629	-1.2917	-0.3629	0.4102
Hopea odorata	1	-0.1068		-0.573922	0.360322
Hordeum vulgare	8	-0.2625	7	-0.6418	0.1167	-0.4238	-0.1317	-0.4236	-0.1309	0.0531
Hypericum perforatum	1	-0.6723		-0.813638	-0.530962
Iris pseudacorus	1	-2.3716		-2.93695	-1.80625
Lolium perenne	3	-0.3515	2	-1.5733	0.8702	-0.4909	-0.2381	-0.4909	-0.2781	-0.0421
Matricaria chamomilla	1	-0.0937		-0.264569	0.0771688
Mosla dianthera	1	-0.3859		-0.791388	0.019588
Mosla hangchowensis	1	-0.6841		-1.12061	-0.247587
Neobalanocarpus heimii	1	-0.3395		-0.694471	0.0154711
Nigella sativa	2	-0.6135	1	-4.644	3.417	-0.8503	-0.4004	-0.8503	-0.4004	0.0848
Oryza sativa	9	-0.3256	8	-0.6734	0.0221	-0.418	-0.2225	-0.4165	-0.2191	0.0173
Pennisetum purpureum	1	-0.5803		-1.1777	0.0170982
Phaseolus vulgaris	2	-0.34	1	-4.3267	3.6466	-0.7355	0.0504	-0.7355	0.0504	0.2974
Phormium tenax	1	-0.0339		-0.271537	0.203737
Pinus halepensis	2	-0.2422	1	-4.2342	3.7498	-0.8753	0.4388	-0.8753	0.4388	0.8512
Pisum sativum	22	0.0285	21	-0.1897	0.2466	-0.0869	0.1392	-0.0969	0.1345	0.0283
Populus deltoides	2	-0.1434	1	-4.1092	3.8225	-0.2513	-0.0289	-0.2513	-0.0289	0.0152
Pseudoroegneria spicata	1	-0.0079		-0.213467	0.197667
Quercus ilex	2	-0.1539	1	-4.1371	3.8293	-0.5137	0.1909	-0.5137	0.1909	0.237
Reineckia carnea	1	-0.6863		-1.03527	-0.337332
Saccharum spp.	1	-0.4661		-0.644664	-0.287536
Salicornia bigelovii	4	0.1101	3	-0.9581	1.1783	0.0281	0.2463	0.0337	0.2531	-0.2451
Shorea faguetiana	1	0.1843		-0.33055	0.69915
Shorea roxburghii	1	0.0351		-0.234355	0.304555
Solanum lycopersicum	9	-0.5032	8	-0.8552	-0.1512	-1.1756	0.1469	-1.1944	0.1431	1.2076
Solanum melongena	1	-1.3933		-1.59509	-1.19151
Sorghum bicolor	3	0.0452	2	-1.0685	1.159	-0.1252	0.383	-0.1252	0.2147	0.0572
Spinacia oleracea	4	-1.7707	3	-2.6611	-0.8803	-2.1345	-1.2694	-2.2538	-1.2764	0.3537
Taeniatherum canput-medusae	1	-0.1531		-0.527044	0.220844
Trifolium repens	3	0.0262	2	-1.1977	1.2502	-0.1071	0.2147	-0.1071	0.2147	-0.0248
Triticum aestivum	5	-0.2936	4	-0.8336	0.2465	-0.5431	-0.1024	-0.5498	-0.1123	0.0474
Zea mays	11	0.0694	10	-0.2259	0.3647	-0.103	0.2331	-0.1044	0.2313	0.0979

## Sheet: Root_sps_pH
Species	pH	Studies	lnBR	df	95 low	95 high	Bootstrap low	Bootstrap high	BIAS low	BIAS high	PooledVar
Acorus calamus	Low	1	0.1857		-0.0757966	0.447197
Anisoptera costata	Low	1	-0.4367		-0.944412	0.0710119
Arabidopsis thaliana Low	Low	2	-0.3906	1	-5.6553	4.8741	-0.8979	-0.3473	-0.8979	-0.3473	-0.8507
Avena nuda	High	1	-0.7196		-1.55439	0.115185
Beta macrocarpa Low	Low	2	-0.2792	1	-4.7352	4.1768	-0.481	-0.0839	-0.481	-0.0839	0.0145
Brassica rapa ssp. Chinensis Low	Low	2	-0.9342	1	-4.8773	3.0088	-1.0569	-0.8188	-1.0569	-0.8188	0.0173
Bromus tectorum	High	1	0.1534		-0.0983666	0.405167
Camellia sinensis Low	Low	4	0.5212	3	-0.1826	1.2249	0.3289	0.7338	0.3289	0.7338	0.0273
Carpobrotus rossi	Low	1	-0.0323		-0.180277	0.115677
Catasetum fimbriatum	Low	1	-0.1508		-0.332563	0.0309629
Citrullus lanatus	Low	1	-0.8401		-1.57399	-0.106212
Coix lacryma-jobi	Low	1	-0.2097		-0.818563	0.399163
Cucumis sativus	High	1	-0.891		-0.989	-0.793
Cyperus laevigatus	High	1	0.4511		0.377764	0.524436
Dipterocarpus obtusifolius	Low	1	-0.2974		-0.614654	0.0198537
Elymus elymoides High	High	3	-0.0755	2	-1.2059	1.0549	-0.1659	-0.0048	-0.1659	-0.0048	-0.0183
Elymus multisetus	High	1	0.0415		-0.35099	0.43399
Helianthus annuus	Low	1	-1.2917		-1.63846	-0.944941
Helianthus annuus	High	1	-0.3629		-0.56753	-0.15827
Hopea odorata	Low	1	-0.1068		-0.573922	0.360322
Hordeum vulgare	High	1	-0.3202		-0.566568	-0.0738318
Hordeum vulgare Low	Low	7	-0.2541	6	-0.6705	0.1623	-0.4054	-0.1054	-0.4398	-0.1142	0.0595
Hypericum perforatum	Low	1	-0.6723		-0.813638	-0.530962
Iris pseudacorus	Low	1	-2.3716		-2.93695	-1.80625
Lolium perenne High	High	3	-0.3515	2	-1.5636	0.8607	-0.4909	-0.2381	-0.4301	-0.2381	-0.0421
Mosla dianthera	Low	1	-0.3859		-0.791388	0.019588
Mosla hangchowensis	Low	1	-0.6841		-1.12061	-0.247587
Neobalanocarpus heimii	Low	1	-0.3395		-0.694471	0.0154711
Nigella sativa High	High	2	-0.6132	1	-4.6063	3.3799	-0.8503	-0.4004	-0.8503	-0.4004	0.0848
Oryza sativa Low	Low	9	-0.3256	8	-0.6701	0.019	-0.4211	-0.2136	-0.4246	-0.2176	0.0173
Pennisetum purpureum	Low	1	-0.5803		-1.1777	0.0170982
Phormium tenax	High	1	-0.0339		-0.271537	0.203737
Pinus halepensis High	High	2	-0.2427	1	-4.197	3.7116	-0.8753	0.4388	-0.8753	0.4388	0.8512
Pisum sativum High	High	22	0.0284	21	-0.188	0.2449	-0.0873	0.1294	-0.0936	0.1275	0.0283
Populus deltoides Low	Low	2	-0.1434	1	-4.0714	3.7845	-0.2513	-0.0289	-0.2513	-0.0289	0.0152
Pseudoroegneria spicata	High	1	-0.0079		-0.213467	0.197667
Quercus ilex High	High	2	-0.1537	1	-4.0992	3.7917	-0.5137	0.1909	-0.5137	0.1909	0.237
Reineckia carnea	Low	1	-0.6863		-1.03527	-0.337332
Saccharum spp.	Low	1	-0.4661		-0.644664	-0.287536
Salicornia bigelovii Low	Low	4	0.11	3	-0.9534	1.1735	0.0282	0.2462	0.0338	0.2532	-0.2451
Shorea faguetiana	Low	1	0.1843		-0.33055	0.69915
Shorea roxburghii	Low	1	0.0351		-0.234355	0.304555
Solanum lycopersicum Low	Low	6	-0.3834	5	-0.86	0.0933	-1.4316	0.5903	-1.5143	0.5885	1.3228
Solanum melongena	High	1	-1.3933		-1.59509	-1.19151
Sorghum bicolor Low	Low	3	0.0452	2	-1.0583	1.1486	-0.1252	0.383	-0.1252	0.2146	0.0572
Spinacia oleracea High	High	4	-1.772	3	-2.6562	-0.8878	-2.2545	-1.2695	-2.2545	-1.2695	0.3537
Taeniatherum canput-medusae	High	1	-0.1531		-0.527044	0.220844
Trifolium repens High	High	3	0.0263	2	-1.1883	1.2408	-0.1071	0.2147	-0.0851	0.2147	-0.0248
Triticum aestivum High	High	2	-0.5542	1	-4.4564	3.348	-0.7538	-0.3567	-0.7538	-0.3567	0.0719
Triticum aestivum Low	Low	2	-0.1135	1	-3.9608	3.7337	-0.2361	0.008	-0.2361	0.008	0.0281
Zea mays High	High	3	0.1613	2	-0.9062	1.2287	-0.3567	0.4181	-0.3567	0.4181	0.1018
Zea mays Low	Low	8	0.0337	7	-0.3321	0.3995	-0.1063	0.1958	-0.1049	0.1988	0.0406

## Sheet: Shoot_sps
Species	Studies	lnBR	df	95 low	95 high	Bootstrap low	Bootstrap high	BIAS low	BIAS high	PooledVar
Acorus calamus	1	0.334		-0.0138655	0.681865
Anisoptera costata	1	0.3186		-0.354682	0.991882
Arabidopsis thaliana	2	-0.368	1	-8.8683	8.1324	-0.6098	-0.3162	-0.6098	-0.3162	-0.9594
Avena nuda	1	-0.7041		-0.906844	-0.501356
Beta macrocarpa	2	-0.3786	1	-8.1128	7.3555	-0.4142	-0.3185	-0.4142	-0.3185	-0.2505
Brassica rapa ssp. Chinensis	2	-0.6511	1	-7.3171	6.0148	-0.6624	-0.6398	-0.6624	-0.6398	-0.0117
Bromus tectorum	1	-0.1209		-0.214898	-0.0269017
Camellia sinensis	1	0.151		0.1314	0.1706
Carpobrotus rossi	1	0.0128		-0.0550964	0.0806964
Catasetum fimbriatum	1	0.069		-0.0853306	0.223331
Citrullus lanatus	1	-1.0949		-1.54099	-0.648812
Coix lacryma-jobi	1	-0.3243		-0.67873	0.0301296
Cucumis sativus	1	-0.5845		-0.652396	-0.516604
Cyperus laevigatus	1	0.5699		0.298314	0.841486
Dipterocarpus obtusifolius	1	0.8473		0.285699	1.4089
Elymus elymoides	3	-0.1829	2	-2.0192	1.6535	-0.2258	-0.0999	-0.2258	-0.0999	0.0025
Elymus multisetus	1	-0.1982		-0.407471	0.0110707
Helianthus annuus	2	-0.3916	1	-7.1024	6.3193	-0.6838	-0.1178	-0.6838	-0.1178	0.1402
Hopea odorata	1	0.4902		-0.0327932	1.01319
Hordeum vulgare	8	-0.2862	7	-0.9052	0.3329	-0.4445	-0.1427	-0.463	-0.1495	0.0345
Hypericum perforatum	1	0.0364		-0.16444	0.23724
Iris pseudacorus	1	-0.7777		-1.47756	-0.07784
Lolium perenne	3	-0.0949	2	-2.057	1.8672	-0.1561	0.0148	-0.1561	0.0148	-0.0705
Matricaria chamomilla	1	-0.7966		-0.998394	-0.594806
Mosla dianthera	1	-0.5199		-0.749312	-0.290488
Mosla hangchowensis	1	-0.5456		-0.812189	-0.279011
Neobalanocarpus heimii	1	-0.1679		-0.501676	0.165876
Nigella sativa	2	-0.6535	1	-7.2566	5.9496	-0.8737	-0.4328	-0.8737	-0.4328	0.0955
Oryza sativa	15	-0.0425	14	-0.4595	0.3745	-0.2106	0.1186	-0.2036	0.1318	0.008
Pennisetum purpureum	1	-0.2955		-0.860171	0.269171
Phaseolus vulgaris	2	-0.2099	1	-6.8591	6.4393	-0.3109	-0.1095	-0.3109	-0.1095	0.0111
Phormium tenax	1	-0.004		-0.255002	0.247002
Pinus halepensis	2	-0.1285	1	-6.7681	6.5111	-0.4824	0.2244	-0.4824	0.2244	0.2421
Pisum sativum	22	-0.3025	21	-0.6364	0.0313	-0.3987	-0.1998	-0.398	-0.199	0.0509
Populus deltoides	2	-0.0987	1	-6.6971	6.4997	-0.1174	-0.0801	-0.1174	-0.0801	-0.0002
Pseudoroegneria spicata	1	-0.0454		-0.159687	0.0688867
Quercus ilex	2	-0.2708	1	-6.9101	6.3685	-0.526	-0.0181	-0.526	-0.0181	0.1214
Reineckia carnea	1	-0.2635		-0.569662	0.0426618
Saccharum spp.	1	-0.2257		-0.36839	-0.0830098
Salicornia bigelovii	4	0.1838	3	-1.0155	1.3831	0.0831	0.2778	0.0623	0.2778	-0.011
Shorea faguetiana	1	0.4101		-0.33134	1.15154
Shorea roxburghii	1	0.5813		0.181057	0.981543
Solanum lycopersicum	9	-0.6438	8	-1.2098	-0.0778	-1.4034	-0.0044	-1.4057	-0.0116	2.3532
Solanum melongena	1	-1.2681		-1.67923	-0.856967
Sorghum bicolor	3	0.0864	2	-1.7444	1.9173	-0.0715	0.3913	-0.0715	0.3913	0.0699
Spinacia oleracea	4	-1.8672	3	-3.1472	-0.5872	-2.2391	-1.5594	-2.1687	-1.5455	0.0804
Taeniatherum canput-medusae	1	-0.1885		-0.335173	-0.041827
Trifolium repens	3	-0.1002	2	-1.9898	1.7894	-0.1315	-0.0587	-0.1315	-0.0587	-0.0384
Triticum aestivum	9	-0.3463	8	-0.9156	0.223	-0.4943	-0.2123	-0.4904	-0.2024	0.0284
Zea mays	11	-0.0095	10	-0.505	0.4859	-0.1828	0.1577	-0.1891	0.1556	0.1816

## Sheet: Shoot_sps_pH
Species	pH	Studies	lnBR	df	95 low	95 high	Bootstrap low	Bootstrap high	BIAS low	BIAS high	PooledVar
Acorus calamus	Low	1	0.334		-0.0138655	0.681865
Anisoptera costata	Low	1	0.3186		-0.354682	0.991882
Arabidopsis thaliana Low	Low	2	-0.3219	1	-3.7546	3.1108	-0.6098	-0.3162	-0.6098	-0.3162	-1.7987
Avena nuda	High	1	-0.7041		-0.906844	-0.501356
Beta macrocarpa Low	Low	2	-0.3881	1	-4.2271	3.451	-0.4142	-0.3185	-0.4142	-0.3185	-0.1537
Brassica rapa ssp. Chinensis Low	Low	2	-0.6528	1	-3.4522	2.1466	-0.6624	-0.6398	-0.6624	-0.6398	-0.0273
Bromus tectorum	High	1	-0.1209		-0.214898	-0.0269017
Camellia sinensis	Low	1	0.151		0.1314	0.1706
Carpobrotus rossi	Low	1	0.0128		-0.0550964	0.0806964
Catasetum fimbriatum	Low	1	0.069		-0.0853306	0.223331
Citrullus lanatus	Low	1	-1.0949		-1.54099	-0.648812
Coix lacryma-jobi	Low	1	-0.3243		-0.67873	0.0301296
Cucumis sativus	High	1	-0.5845		-0.652396	-0.516604
Cyperus laevigatus	High	1	0.5699		0.298314	0.841486
Dipterocarpus obtusifolius	Low	1	0.8473		0.285699	1.4089
Elymus elymoides High	High	3	-0.1808	2	-0.8884	0.5268	-0.2258	-0.0999	-0.2252	-0.0999	0.0021
Elymus multisetus	High	1	-0.1982		-0.407471	0.0110707
Helianthus annuus	Low	1	-0.6838		-1.23644	-0.131163
Helianthus annuus	High	1	-0.1178		-0.209732	-0.0258679
Hopea odorata	Low	1	0.4902		-0.0327932	1.01319
Hordeum vulgare	High	1	-0.168		-0.26402	-0.07198
Hordeum vulgare Low	Low	7	-0.2901	6	-0.5592	-0.0209	-0.4771	-0.1197	-0.4818	-0.1207	0.034
Hypericum perforatum	Low	1	0.0364		-0.16444	0.23724
Iris pseudacorus	Low	1	-0.7777		-1.47756	-0.07784
Lolium perenne High	High	3	-0.1014	2	-1.0473	0.8446	-0.1561	0.0148	-0.1561	0.0148	-0.068
Mosla dianthera	Low	1	-0.5199		-0.749312	-0.290488
Mosla hangchowensis	Low	1	-0.5456		-0.812189	-0.279011
Neobalanocarpus heimii	Low	1	-0.1679		-0.501676	0.165876
Nigella sativa High	High	2	-0.6562	1	-3.0936	1.7812	-0.8737	-0.4328	-0.8737	-0.4328	0.0954
Oryza sativa Low	Low	15	0.0008	14	-0.1677	0.1693	-0.0843	0.1036	-0.0806	0.1083	0.005
Pennisetum purpureum	Low	1	-0.2955		-0.860171	0.269171
Phormium tenax	High	1	-0.004		-0.255002	0.247002
Pinus halepensis High	High	2	-0.1289	1	-2.6354	2.3776	-0.4824	0.2244	-0.4824	0.2244	0.2437
Pisum sativum High	High	22	-0.2773	21	-0.4171	-0.1375	-0.384	-0.1724	-0.3744	-0.1633	0.0518
Populus deltoides Low	Low	2	-0.0986	1	-2.5215	2.3244	-0.1174	-0.0801	-0.1174	-0.0801	-0.0003
Pseudoroegneria spicata	High	1	-0.0454		-0.159687	0.0688867
Quercus ilex High	High	2	-0.2663	1	-2.7817	2.2492	-0.526	-0.0181	-0.526	-0.0181	0.1223
Reineckia carnea	Low	1	-0.2635		-0.569662	0.0426618
Saccharum spp.	Low	1	-0.2257		-0.36839	-0.0830098
Salicornia bigelovii Low	Low	4	0.1746	3	-0.3152	0.6645	0.0817	0.2735	0.0639	0.2735	-0.0076
Shorea faguetiana	Low	1	0.4101		-0.33134	1.15154
Shorea roxburghii	Low	1	0.5813		0.181057	0.981543
Solanum lycopersicum Low	Low	6	-0.3377	5	-0.6495	-0.0258	-1.4738	0.3462	-1.5012	0.3462	0.6412
Solanum melongena	High	1	-1.2681		-1.67923	-0.856967
Sorghum bicolor Low	Low	3	0.0833	2	-0.6093	0.7759	-0.0715	0.3913	-0.0715	0.3913	0.0551
Spinacia oleracea High	High	4	-1.6043	3	-2.3535	-0.855	-2.0392	-1.5424	-2.0392	-1.5424	-0.1619
Taeniatherum canput-medusae	High	1	-0.1885		-0.335173	-0.041827
Trifolium repens High	High	3	-0.1002	2	-0.9322	0.7317	-0.1315	-0.0587	-0.1315	-0.0587	-0.0387
Triticum aestivum High	High	6	-0.4537	5	-0.7662	-0.1413	-0.5871	-0.3093	-0.5923	-0.3134	0.0301
Triticum aestivum Low	Low	2	-0.1477	1	-2.5782	2.2828	-0.2499	-0.0429	-0.2499	-0.0429	0.02
Zea mays High	High	3	0.2034	2	-0.4849	0.8917	-0.2444	0.4061	-0.2444	0.4061	0.0235
Zea mays Low	Low	8	-0.0919	7	-0.3247	0.1409	-0.2902	0.0864	-0.2953	0.0836	0.0907
