# Supplementary material for: Plant ammonium sensitivity is associated with external pH adaptation, repertoire of nitrogen transporters, and nitrogen requirement
Source: J Exp Bot. 2024 Mar 11;75(11):3557–78. doi: 10.1093/jxb/erae106 (PMC11358259; doi:10.1093/jxb/erae106)
Supplement: erae106_suppl_Supplementary_Tables_S1-S2 [file erae106_suppl_supplementary_tables_s1-s2.xlsx]

## Sheet: TABLE S1
Species	Cultivar and Origin	N (mM)	pH solution	Replicates	Reference	Shoot Biomass (g) : Ammonium	Shoot Biomass (g) : Nitrate	SD Shoot Biomass (g) : Ammonium	SD Shoot Biomass (g) : Nitrate	Root Biomass (g) : Ammonium	Root Biomass (g) : Nitrate	SD Root Biomass (g) : Ammonium	SD Root Biomass (g) : Nitrate	Plant Biomass (g) : Ammonium	Plant Biomass (g) : Nitrate	SD Plant Biomass (g) : Ammonium	SD Plant Biomass (g) : Nitrate	LnR ROOT	Var(lnR) ROOT	LnR SHOOT	Var(lnR) SHOOT	LnR PLANT	Var(lnR) PLANT
Acorus calamus	N/A	8	6	6	(Chang et al., 2010)	0.81	0.58	0.220454	0.171464	0.59	0.49	0.171464	0.0734847	1.4	1.07	0.2793	0.1865	0.185717	0.0101418	0.334006	0.0184483	0.268814	0.0147045
Anisoptera costata	KORTH.	4	5.8	10	(Norisada and Kojima, 2005)	7.44	5.41	5.24	3.66	2.94	4.55	1.72	2.61	10.38	9.96	5.5151	4.4953	-0.436718	0.250342	0.318622	0.616662	0.0413038	0.495917
Arabidopsis thaliana	COLUMBIA-0	1.5	5.5	8	(Hu et al., 2013)	0.0223205	0.0306219	0.0043873	0.0006478	0.0036126	0.0051125	0.0006667	0.0002735	0.0259	0.0357	0.0044	0.0007	-0.347261	1.72087e-05	-0.31621	0.000109509	-0.320908	9.5152e-05
Arabidopsis thaliana	N1438 ACCESSION	2.25	5.5	6	(Karray-Bouraoui et al., 2010)	0.1	0.184	0.244949	0.450706	0.011	0.027	0.0269444	0.0661362	0.111	0.211	0.2464	0.4555	-0.897942	0.038	-0.609766	0.284	-0.642328	0.255047
Avena nuda	NEINONGYOU 1	3	6.5	3	(Fan et al., 2009)	15.41	31.16	4.53797	1.61081	1.49	3.06	1.02191	0.831384	16.9	34.22	4.6516	1.8127	-0.719639	0.308918	-0.704119	0.473208	-0.705497	0.45878
Beta macrocarpa	GUSS	0.5	6	10	(Hessini et al., 2009)	1.2	1.65	2.52982	0.632456	0.8	0.87	0.442719	0.474342	2	2.52	2.5683	0.7906	-0.0838815	0.0503621	-0.318454	0.557576	-0.231112	0.354612
Brassica napus	NEPTUNE	1	7	40	(Coleto et al., 2017)	3.8	5.5	0.2	0.45	1.7	3.1	0.1	0.0921	N/A	N/A	N/A	N/A	-0.600774	0.000215465	-0.369747	0.00118361	N/A	N/A
Brassica rapa ssp. chinensis	COMMUNIS	8	6	4	(Yang et al., 2020)	1.155	2.24	0.1875	0.24	0.14	0.3175	0.0175	0.0225	1.295	2.5575	0.1883	0.2411	-0.818835	0.000945497	-0.662376	0.0140381	-0.68052	0.0125272
Bromus tectorum	CG	N/A	8.2	5	(Monaco et al., 2003)	0.895	1.01	0.0156525	0.0939149	0.921	0.79	0.225843	0.118512	1.816	1.8	0.2264	0.1512	0.153427	0.0146317	-0.120882	0.00180128	0.00884962	0.0081852
Camellia sinensis	LONGJING 43	1.7	4	3	(Ruan et al., 2007)	N/A	N/A	N/A	N/A	1.9	0.92	0.41	0.11	7.8	3.24	1.49	0.9	0.725235	0.0338753	N/A	N/A	0.87855	0.178209
Camellia sinensis	ZHENONG139	2	5	3	(Fan et al., 2015)	8.56	7.36	0.05	0.15	10.43	7.61	0.86	0.18	18.99	14.97	0.8615	0.2343	0.315223	0.0250561	0.15104	0.00111637	0.237864	0.01425
Canna indica	N/A	0.5	7	6	(Konnerup and Brix, 2010)	N/A	N/A	N/A	N/A	N/A	N/A	N/A	N/A	22	24	7	7	N/A	N/A	N/A	N/A	-0.0870114	0.71149
Carpobrotus rossi	N/A	1.42789	4.99	3	(Liu et al., 2016)	7.6169	7.5198	0.118	0.4424	0.3712	0.3834	0.0394	0.0294	7.9881	7.9032	0.1244	0.4434	-0.0323378	0.00214549	0.0128299	0.00928501	0.0106852	0.00893792
Catasetum fimbriatum	MORREN CFC1	6	6	3	(Majerowicz and Kerbauy, 2002)	N/A	N/A	N/A	N/A	N/A	N/A	N/A	N/A	0.0172	0.0225	0.001	0.0012	N/A	N/A	N/A	N/A	-0.268606	4.07132e-05
Catasetum fimbriatum	MORREN CFC4	6	6	3	(Majerowicz and Kerbauy, 2002)	N/A	N/A	N/A	N/A	N/A	N/A	N/A	N/A	0.0232	0.0249	0.0024	0.0025	N/A	N/A	N/A	N/A	-0.0707155	0.000166427
Catasetum fimbriatum	MORREN	6	6	3	(Majerowicz et al., 2000)	0.006	0.0056	0.00069282	0.00034641	0.0043	0.005	0.00034641	0.00069282	0.0103	0.0106	0.0008	0.0008	-0.150823	4.13023e-05	0.0689929	3.38095e-05	-0.0287101	4.08378e-05
Citrullus lanatus	XIAOFANG	3	6	3	(Na et al., 2014)	0.3344	0.9995	0.101845	0.127306	0.0698	0.1617	0.0445137	0.0190526	0.4042	1.1612	0.1111	0.1287	-0.840109	0.0102109	-1.09492	0.0157442	-1.0553	0.0149339
Coix lacryma-jobi	N/A	8	6	6	(Chen et al., 2015)	0.911	1.26	0.260073	0.357071	0.3754	0.463	0.150399	0.299573	1.2864	1.723	0.3004	0.4661	-0.209735	0.0423477	-0.324324	0.0292394	-0.292219	0.0327062
Cucumis sativus	STYX	1	6.5	3	(Roosta and Schjoerring, 2007)	N/A	N/A	N/A	N/A	N/A	N/A	N/A	N/A	1.22	1.51	0.1039	0.1905	N/A	N/A	N/A	N/A	-0.213259	0.0109606
Cucumis sativus	JINYOU NO.30	6	6.5	4	(Zhou et al., 2011)	1.7	3.05	0.14	0.09	0.16	0.39	0.01	0.03	1.86	3.44	0.1404	0.0949	-0.890973	0.000733173	-0.584513	0.00354629	-0.614895	0.00330399
Cyperus laevigatus	N/A	0.5	7	10	(Piwpuan et al., 2013)	9.3	5.26	2.3	0.29	6.5	4.14	0.26	0.47	15.8	9.4	2.3146	0.5523	0.451106	0.00637575	0.569883	0.0584806	0.5193	0.0371525
Dipterocarpus obtusifolius	TEIJISM. EX MIQ.	4	5.8	10	(Norisada and Kojima, 2005)	4.41	1.89	1.69	0.64	1.53	2.06	0.55	0.75	5.94	3.95	1.7772	0.986	-0.297438	0.0470771	0.847298	0.0864361	0.407994	0.0777849
Elymus elymoides	LC BREVIFOLIUS	N/A	8.2	5	(Monaco et al., 2003)	0.276	0.305	0.0156525	0.0402492	0.892	0.952	0.176649	0.237023	1.168	1.257	0.1773	0.2404	-0.0650989	0.0187992	-0.0999109	0.00123983	-0.073435	0.014578
Elymus elymoides	LW ELYMOIDES	N/A	8.2	5	(Monaco et al., 2003)	0.291	0.364	0.0380132	0.102859	0.759	0.896	0.143108	0.364479	1.05	1.26	0.1481	0.3787	-0.165939	0.0350495	-0.223831	0.00680631	-0.182322	0.0269419
Elymus elymoides	SH [RAF.] SWEZEY SENSU AMPLO	N/A	8.2	5	(Monaco et al., 2003)	0.383	0.48	0.0201246	0.0156525	1.034	1.039	0.152053	0.26162	1.417	1.519	0.1534	0.2621	-0.00482394	0.0176471	-0.225751	0.000313572	-0.0695103	0.0123663
Elymus multisetus	SG	N/A	8.2	5	(Monaco et al., 2003)	0.365	0.445	0.033541	0.0827345	1.083	1.039	0.295161	0.368951	1.448	1.484	0.2971	0.3781	0.0414763	0.0422917	-0.198177	0.00369284	-0.0245579	0.0314586
Helianthus annuus	HISUN 33	8	6.4	4	(Ashraf, 1999)	2.16	4.28	0.6	1.18	0.36	1.31	0.04	0.44	2.52	5.59	0.6013	1.2594	-1.29168	0.0380577	-0.683845	0.122998	-0.79672	0.106803
Helianthus annuus	JERUSALEM GOLD	4	6.5	3	(Rios-Gonzalez et al., 2002)	1.52	1.71	0.03	0.12	0.16	0.23	0.02	0.03	1.68	1.94	0.0361	0.1237	-0.362905	0.00213768	-0.117783	0.00300439	-0.143894	0.00288773
Hopea odorata	ROXB.	4	5.8	10	(Norisada and Kojima, 2005)	2.4	1.47	1.12	0.87	0.71	0.79	0.34	0.46	3.11	2.26	1.1705	0.9841	-0.106768	0.0430665	0.490206	0.103756	0.319258	0.0869056
Hordeum vulgare	GOLF (RA 0.1)	N/A	6	5	(Mattsson and Schjoerring, 1996)	0.218	0.37	0.033541	0.0715542	0.156	0.198	0.0201246	0.158761	0.374	0.568	0.0391	0.1741	-0.238411	0.0259788	-0.529008	0.00379968	-0.417866	0.0114904
Hordeum vulgare	GOLF (RA 0.2)	N/A	6	5	(Mattsson and Schjoerring, 1996)	0.503	0.647	0.0156525	0.0827345	0.194	0.277	0.0290689	0.0245967	0.697	0.924	0.033	0.0863	-0.356159	0.00130796	-0.251756	0.00221334	-0.281927	0.00192454
Hordeum vulgare	YANGSIMAI 3	1	6.5	3	(Zhang et al., 2018)	2.35	2.78	0.121244	0.173205	0.53	0.73	0.103923	0.069282	2.88	3.51	0.1597	0.1865	-0.320168	0.00898423	-0.168036	0.00568223	-0.197826	0.00625502
Hordeum vulgare	XZ16	2	5.8	4	(Naz et al., 2021)	0.1836	0.1891	0.0145	0.0469	0.0854	0.0918	0.009	0.0013	0.269	0.2809	0.0171	0.0469	-0.0722662	0.000241722	-0.0295165	0.00319429	-0.0432874	0.0022294
Hordeum vulgare	ZD9	2	5.8	4	(Naz et al., 2021)	0.1613	0.1702	0.0246	0.0123	0.0782	0.0786	0.0052	0.0146	0.2395	0.2488	0.0251	0.0191	-0.00510205	0.000764435	-0.0537082	0.00116017	-0.0380959	0.0010242
Hordeum vulgare	XZ179	2	5.8	4	(Naz et al., 2021)	0.0989	0.1926	0.0067	0.0313	0.0401	0.0779	0.0039	0.0103	0.139	0.2705	0.0078	0.033	-0.66405	0.000435294	-0.666506	0.00138514	-0.665798	0.00111589
Hordeum vulgare	HUA30	2	5.8	4	(Naz et al., 2021)	0.205	0.2295	0.0189	0.0246	0.0738	0.0802	0.0151	0.0082	0.2788	0.3097	0.0242	0.0259	-0.0831648	0.000981993	-0.112893	0.00109484	-0.105109	0.00106664
Hypericum perforatum	TOPAS	14.12	6	4	(Kováčik et al., 2020))	1.12	1.08	0.158	0.161	0.097	0.19	0.012	0.014	1.217	1.27	0.1585	0.1616	-0.672313	0.000629029	0.0363676	0.0115726	-0.0426281	0.0103014
Lactuca sativa	MARINE	6	7	6	(Ariz et al., 2011)	0.15	1.12	0.02	0.2	N/A	N/A	N/A	N/A	N/A	N/A	N/A	N/A	N/A	N/A	-2.01045	0.00639683	N/A	N/A
Lolium perenne	HERBUS	0.5	6.5	8	(Belastegui-Macadam et al., 2007)	0.0790578	0.0778927	0.0391404	0.0599114	0.0447244	0.05675	0.017897	0.0347378	0.1238	0.1346	0.043	0.0693	-0.238137	0.00355318	0.0148475	0.00818235	-0.0836401	0.00632689
Matricaria chamomilla	TETRAPLOD 'LUTEA', ASTERACEAE	14.622	N/A	4	(Kováčik and Klejdus, 2014)	0.0913	0.2025	0.0083	0.0184	0.0407	0.0447	0.00419	0.00632	0.132	0.2472	0.00927087	0.0194551	-0.0937454	0.00033123	-0.796589	0.000606612	-0.627396	0.000545572
Mosla hangchowensis	N/A	8	6	4	(Fan et al., 2016)	0.0656	0.1132	0.0162086	0.0151605	0.0223	0.0442	0.0078	0.0122	0.0879	0.1574	0.018	0.0195	-0.684138	0.00152392	-0.54558	0.00150882	-0.582591	0.00152546
Neobalanocarpus heimii	(KING) P. ASHTON	4	5.8	10	(Norisada and Kojima, 2005)	1.86	2.2	0.87	0.68	0.47	0.66	0.25	0.14	2.33	2.86	0.9052	0.6943	-0.339507	0.0162676	-0.167881	0.0617117	-0.204953	0.0520218
Nigella sativa	N/A	2.5	6.5	6	(Bensalem et al., 2020)	0.0763	0.1828	0.00587878	0.00489898	0.0238	0.0557	0.00881816	0.00881816	0.1001	0.2385	0.0106	0.0101	-0.850295	0.000777213	-0.87372	9.73733e-05	-0.8682	0.000258365
Oryza sativa	SHANYOU 63	2.85	5.5	4	(Guo et al., 2007)	1.06	1.14	0.08	0.1	0.43	0.59	0.06	0.1	1.49	1.73	0.1	0.1414	-0.316337	0.00633031	-0.0727594	0.00370242	-0.149345	0.00456715
Oryza sativa	SHANYOU 63	2.85	5.5	4	(Guo et al., 2008)	0.66	0.68	0.08	0.21	0.19	0.24	0.03	0.09	0.85	0.92	0.0854	0.2285	-0.233615	0.00962171	-0.029853	0.0186375	-0.0791373	0.0163332
Oryza sativa	YANGDAO 6	2.85	5.5	4	(Guo et al., 2008)	0.32	0.54	0.05	0.22	0.32	0.54	0.05	0.22	0.64	1.08	0.0707	0.3111	-0.523248	0.0243605	-0.523248	0.0243605	-0.523248	0.0243561
Oryza sativa	HAN DAO 297	2.86	5	2	(Lin et al., 2005)	0.107	0.304	0.0226	0.2333	N/A	N/A	N/A	N/A	N/A	N/A	N/A	N/A	N/A	N/A	-1.0442	0.0919079	N/A	N/A
Oryza sativa	YUEFU	2.86	5	2	(Lin et al., 2005)	0.261	0.246	0.0226	0.0233	N/A	N/A	N/A	N/A	N/A	N/A	N/A	N/A	N/A	N/A	0.0591889	0.0020819	N/A	N/A
Oryza sativa	TAIYOU NO.1	6	5.5	4	(Zhou et al., 2011)	14.19	11.94	2.46	0.69	4.7	4.83	0.79	0.55	18.89	16.77	2.5837	0.8824	-0.027284	0.0488542	0.172643	0.116586	0.119041	0.0999546
Oryza sativa	"SHANYOU 63" HYBRID INDICA CHINA	2.856	5.5	4	(Ding et al., 2015)	3.85	3.6	0.35	0.25	N/A	N/A	N/A	N/A	N/A	N/A	N/A	N/A	N/A	N/A	0.0671393	0.0122948	N/A	N/A
Oryza sativa	"YANGDAO 6" INDICA CHINA	2.856	5.5	4	(Ding et al., 2015)	2.81	2.81	0.32	0.4	N/A	N/A	N/A	N/A	N/A	N/A	N/A	N/A	N/A	N/A	0	0.0233452	N/A	N/A
Oryza sativa	ZHONGZHEYOU NO. 1, INDICA HYBRID RICE	2.85	5.5	4	(Cao et al., 2018)	12.07	11.61	1.64	1.6	2.34	2.66	0.24	0.3	14.41	14.27	1.6575	1.6279	-0.128175	0.0146125	0.0388562	0.110833	0.00976298	0.0940903
Oryza sativa	ZS97	10	5.5	12	(Wang et al., 2020)	0.2559	0.2701	0.0976877	0.0488438	0.0539	0.0859	0.015242	0.0225167	0.3098	0.356	0.0989	0.0538	-0.466053	0.000851035	-0.0540055	0.00384368	-0.139004	0.00330859
Pennisetum purpureum	DWARF-LATE	14	6	4	(Rahman et al., 2010)	2.24	3.01	1.44	0.72	0.89	1.59	0.51	0.33	3.13	4.6	1.5276	0.792	-0.580268	0.0901844	-0.295464	0.274485	-0.385023	0.220477
Phaseolus vulgaris	SOTAXA	2	N/A	4	(Zhu et al., 2000)	2.68	2.99	0.19	0.48	0.61	0.58	0.09	0.08	3.29	3.57	0.210238	0.486621	0.0504309	0.00607829	-0.109457	0.0226318	-0.081678	0.0199413
Pinus halepensis	N/A	1	6.8	15	(Uscola et al., 2014)	0.5319	0.425	0.088304	0.115802	0.0884	0.057	0.0333077	0.022076	0.6203	0.482	0.0944	0.1179	0.438821	0.00140665	0.224366	0.00308088	0.252259	0.00288035
Pisum sativum	ECLIPSE	0.5	7.5	9	(Cruz et al., 2011)	0.23	0.19	0.06	0.06	0.21	0.18	0.09	0.06	0.44	0.37	0.1082	0.0849	0.154151	0.00650794	0.191055	0.00384439	0.173272	0.00512094
Pisum sativum	RONDO	0.5	7.5	6	(Cruz et al., 2011)	0.24	0.38	0.18	0.12	0.2	0.24	0.15	0.18	0.44	0.62	0.2343	0.2163	-0.182322	0.04125	-0.459532	0.0288158	-0.342945	0.0333709
Pisum sativum	TRISTAR	0.5	7.5	9	(Cruz et al., 2011)	0.24	0.36	0.06	0.09	0.23	0.23	0.06	0.03	0.47	0.59	0.0849	0.0949	0	0.00217391	-0.405465	0.00416667	-0.22739	0.00340007
Pisum sativum	RONDO	1.5	7	10	(Domínguez-Valdivia et al., 2008)	0.57	0.46	0.0632456	0.0632456	0.5	0.42	0.347851	0.126491	1.07	0.88	0.3536	0.1414	0.174353	0.0280095	0.21441	0.00157132	0.195492	0.0139574
Pisum sativum	MACROCARPON	5	7	9	(Frechilla et al., 2001)	0.45	0.49	0.1	0.15	0.46	0.56	0.06	0.1	0.91	1.05	0.1166	0.1803	-0.19671	0.00285369	-0.0851578	0.00757118	-0.143101	0.00510003
Pisum sativum	MACROCARPON	5	6.8	12	(Lasa et al., 2002)	0.62	0.71	0.103923	0.103923	0.32	0.39	0.069282	0.103923	0.94	1.1	0.1249	0.147	-0.197826	0.00355769	-0.135545	0.00271922	-0.157186	0.00302003
Pisum sativum	SUGAR-SNAP	5	7.5	3	Ariz et al., 2012)	0.629977	1.11517	0.231308	0.0728292	0.286219	0.544467	0.125504	0.0133121	0.9162	1.6596	0.2632	0.074	-0.64305	0.0184525	-0.571076	0.0298951	-0.594097	0.0263033
Populus deltoides	FEMALE	3.75	6	5	(Li et al., 2015)	35.01	39.37	1.84946	2.65189	8.33	10.71	0.514296	1.31928	43.34	49.43	0.9839	5.3218	-0.251314	0.0388529	-0.11737	0.0552653	-0.131482	0.11906
Populus deltoides	MALE	3.75	6	5	(Li et al., 2015)	38.14	41.32	0.530094	1.50416	8.54	8.79	2.30315	0.559017	46.67	50.1	2.1913	1.364	-0.0288537	0.131338	-0.080083	0.0124246	-0.0709194	0.0280048
Pseudoroegneria spicata	BB	N/A	8.2	5	(Monaco et al., 2003)	0.452	0.473	0.033541	0.0491935	0.879	0.886	0.163233	0.127456	1.331	1.359	0.1666	0.1366	-0.00793205	0.00972961	-0.0454132	0.00152104	-0.0208186	0.0069167
Quercus ilex	BALLOTA	1	6.8	15	(Uscola et al., 2014)	1.3871	1.41244	0.267716	0.267716	1.51152	1.24885	0.267716	0.339103	2.8986	2.6613	0.3786	0.432	0.190894	0.00929964	-0.0181092	0.00682758	0.0854131	0.00797173
Saccharum spp.	CTC15	15	5.8	5	(Boschiero et al., 2019)	99.84	125.12	16.5245	9.61509	25.08	39.97	4.80755	2.75036	124.92	165.09	17.2097	10.0007	-0.466058	0.222161	-0.225704	0.694774	-0.278817	0.595345
Salicornia bigelovii	N/A	1	5.5	5	(Kudo and Fujiyama, 2010)	1.28	0.94	0.402492	0.402492	0.34	0.34	0.380132	0.380132	1.62	1.28	0.5536	0.5536	0	0.17	0.308735	0.0597806	0.235566	0.0857226
Shorea faguetiana	HEIM	4	5.8	10	(Norisada and Kojima, 2005)	4.28	2.84	3.15	1.92	1.01	0.84	0.62	0.47	5.29	3.68	3.2104	1.9767	0.184304	0.064357	0.410149	0.361637	0.362905	0.301011
Shorea roxburghii	G. DON	4	5.8	10	(Norisada and Kojima, 2005)	2.45	1.37	0.86	0.37	0.58	0.56	0.17	0.18	3.03	1.93	0.8766	0.4115	0.0350913	0.0107685	0.581277	0.0401805	0.451043	0.0341343
Solanum lycopersicum	RIO GRANDE	2.5	5.8	6	(Horchani et al., 2010)	1.65	1.21	0.293939	0.146969	0.26	0.18	0.0734847	0.0979796	1.91	1.39	0.303	0.1766	0.367725	0.0123504	0.310155	0.0117025	0.317799	0.0117508
Solanum lycopersicum	HEZUO 906_360CO2	3.84	6	3	(Li et al., 2007)	0.4	3.29	0.02	0.214709	0.06	0.32	0	0.03	0.46	3.6	0.02	0.32	-1.67398	0.0009375	-2.10718	0.00500405	-2.05746	0.00977134
Solanum lycopersicum	63/5 F1	5	N/A	9	(Nasraoui-Hajaji et al., 2011)	0.205	0.435	0.018	0.048	0.043	0.137	0.024	0.021	0.248	0.572	0.03	0.0523927	-1.15878	0.00184604	-0.752336	0.000764116	-0.83571	0.000936443
Solanum lycopersicum	IKRAM HISHTIL CO.	2	N/A	6	(Cohen et al., 2018)	1.31	3.1	0.147	0.3429	0.24	0.48	0.0734847	0.0979796	1.55	3.58	0.164317	0.356651	-0.693147	0.00708333	-0.861375	0.00907076	-0.837108	0.00882501
Solanum lycopersicum	HEZUO 906_720CO2	3.84	6	3	(Li et al., 2007)	0.38	5.44	0.01	0.1	0.06	0.57	0	0.04	0.44	6.02	0.01	0.16	-2.25129	0.000935673	-2.66136	0.000700464	-2.61607	0.00149325
Solanum melongena	BONICA	10	6.5	3	(Claussen and Lenz, 1995)	19.58	69.59	3.65512	7.03573	11.03	44.43	1.09119	6.59911	30.61	114.02	3.8145	9.6462	-1.3933	0.362702	-1.26811	0.464551	-1.31505	0.430475
Sorghum bicolor	MOENCH	5	6	5	(de Souza Miranda et al., 2016)	1.2551	1.3481	0.13081	0.159879	0.3056	0.3417	0.0699889	0.0422617	1.5607	1.6898	0.1484	0.1654	-0.111656	0.00425118	-0.0714809	0.00651886	-0.0794757	0.00606006
Sorghum bicolor	MOENCH, GENOTYPE CSF20	5	6	5	(de Souza Miranda et al., 2016)	1.27	1.35	0.111803	0.178885	0.3	0.34	0.067082	0.0447214	1.57	1.69	0.1304	0.1844	-0.125163	0.00417647	-0.0610877	0.00670924	-0.0736529	0.0061902
Spinacia oleracea	CORRENTA F1	5	6.8	12	(Lasa et al., 2002)	0.11	0.78	0.069282	0.277128	0.05	0.18	0.034641	0.103923	0.16	0.96	0.0775	0.296	-1.28093	0.007	-1.95881	0.0118415	-1.79176	0.0107338
Spinacia oleracea	YINCHUANDAYUAN	12	6.5	3	(Wang et al., 2009)	0.22	1.02	0.03	0.04	0.05	0.27	0.03	0.1	0.27	1.29	0.0424	0.1077	-1.6864	0.0183457	-1.53393	0.00188651	-1.56398	0.00521669
Spinacia oleracea	WINTER GIANT	1.5	7	10	(Domínguez-Valdivia et al., 2008)	0.17	0.84	0.28	0.22	0.07	0.24	0.16	0.25	0.24	1.08	0.3225	0.333	-1.23214	0.0626131	-1.5976	0.0518796	-1.50408	0.0536034
Taeniatherum canput-medusae	MH	N/A	8.2	5	(Monaco et al., 2003)	0.839	1.013	0.102859	0.111803	0.701	0.817	0.237023	0.212426	1.54	1.83	0.2584	0.2401	-0.153131	0.027075	-0.188461	0.00498997	-0.172534	0.0149718
Trifolium repens	HUIA	0.5	6.5	8	(Belastegui-Macadam et al., 2007)	0.134384	0.150079	0.0533397	0.0703644	0.055252	0.061496	0.0242528	0.0293217	0.1896	0.2116	0.0586	0.0762	-0.107068	0.00307832	-0.110461	0.00677025	-0.109781	0.00569403
Triticum aestivum	GAMTOOS	4	6.5	24	(Cramer and Lewis, 1993)	N/A	N/A	N/A	N/A	N/A	N/A	N/A	N/A	0.64	1.18	0.4409	0.3429	N/A	N/A	N/A	N/A	-0.611802	0.0168076
Triticum aestivum	CEZANNE	10	6.7	36	(Setién et al., 2013)	0.88	1.18	0.46079	0.38	0.24	0.51	0.1	0.17	1.12	1.69	0.56	0.52	-0.753772	0.00273148	-0.293348	0.0101015	-0.4114	0.0122222
Triticum aestivum	VIZ., "97003"	15	6.5	4	(Imran et al., 2019)	0.0615	0.1082	0.0082	0.0208	N/A	N/A	N/A	N/A	N/A	N/A	N/A	N/A	N/A	N/A	-0.564944	0.00127296	N/A	N/A
Triticum aestivum	VIZ., "97014"	15	6.5	4	(Imran et al., 2019)	0.054	0.0828	0.0096	0.0192	N/A	N/A	N/A	N/A	N/A	N/A	N/A	N/A	N/A	N/A	-0.427444	0.00153971	N/A	N/A
Triticum aestivum	CHUANMAI 104	15	N/A	3	(Zeng et al., 2021)	0.8	0.86	0.03	0.07	0.19	0.22	0.01	0.01	0.99	1.08	0.0316228	0.0707107	-0.146603	0.000326954	-0.0723207	0.00227422	-0.0870114	0.00187991
Triticum aestivum	CEYHAN-99	4	5.75	4	(Asif et al., 2020)	91.78	117.84	3.66	3.06	52.92	52.5	2.43	1.83	144.7	170.34	4.3932	3.5655	0.00796817	0.0438426	-0.249933	0.0563534	-0.163134	0.0520032
Zea mays	PNR 394	4	6.5	24	(Cramer and Lewis, 1993)	N/A	N/A	N/A	N/A	N/A	N/A	N/A	N/A	1.63	3.55	0.8818	2.4495	N/A	N/A	N/A	N/A	-0.778368	0.0902997
Zea mays	PIONEER WHITE (SC-3062)	1.21884	8	3	(Kostandi et al., 2012)	0.815	0.558	0.016	0.035	0.389	0.26	0.026	0.013	1.204	0.818	0.0305	0.0373	0.402898	0.00079593	0.378829	0.000836484	0.386542	0.000824492
Zea mays	PIONEER YELLOW (SC-30K-8)	1.21884	8	3	(Kostandi et al., 2012)	0.848	0.565	0.02	0.04	0.375	0.245	0.008	0.01	1.223	0.81	0.0215	0.0412	0.425668	0.000192943	0.406055	0.00110119	0.412028	0.000824523
Zea mays	JIANGYU 403	N/A	6	3	(Masud et al., 2014)	5.3442	5.5053	0.57175	0.457088	2.164	2.2456	0.143587	0.124708	7.5082	7.7509	0.5895	0.4738	-0.0370144	0.0054843	-0.0296994	0.0330398	-0.0318132	0.0250822
Zea mays	JUBILEE	4	6.5	3	(Ríos-González et al., 2002)	1.77	2.26	0.21	0.33	0.35	0.5	0.03	0.05	2.12	2.76	0.2121	0.3338	-0.356675	0.00252381	-0.244385	0.024367	-0.263815	0.0205302
Zea mays	JUNDAN 20	N/A	6.3	8	(Xin et al., 2011)	2.13	3.18	0.13	0.21	0.6	0.63	0.11	0.2	2.73	3.81	0.1703	0.29	-0.0487902	0.0104573	-0.400759	0.00272527	-0.333328	0.00408712
Zea mays	YELLOW 417	4	6.3	3	(Zou et al., 2001)	0.087	0.085	0.004	0.007	0.02	0.021	0.002	0.003	0.107	0.106	0.0045	0.0076	-0.0487902	0.000209524	0.0232569	0.00025346	0.00938974	0.000244719
Zea mays	ZHENGDAN 958	1	5.8	10	(Wang et al., 2019)	1.241	1.24	0.126491	0.300416	0.322	0.294	0.0347851	0.0948683	1.563	1.534	0.1312	0.315	0.0909718	0.003437	0.000806127	0.00856751	0.0187283	0.00756969

## Sheet: TABLE S2
Species	N	R	Spread*	NRT1-type	NRT2-type	NRT3-type	AMT1-type	AMT2-onwrds. types	Italian flora (Guarino et al., 2012)	British flora (Hill et al., 1999)	GBIF* and PFAF databases	T (TAIR database)	S (Spinach Base Genome)	P (Pisum sativum Cameor)
Acorus calamus	7	7	27
Anisoptera costata	3	3	0
Arabidopsis thaliana	2	6	7	53T	7T	2T	5T	1T
Avena nuda	2	6	6
Beta macrocarpa	8	8	3
Brassica napus	7	7	32	199	17	3T	3T	3T
				(Zhang et al. 2020)	(Tong et al. 2020)		(Zhou et al. 2022)
Brassica rapa ssp. Chinensis	6	7	41			4T	4T	2T
Bromus tectorum	6	8	24
Camellia sinensis	7	3	14				2	1
							(Zhang et al. 2018)	(Zhang et al. 2018)
Catasetum fimbriatum	3	3	0
Citrullus lanatus	8	7	47
Coix lacryma-jobi	8	5	48
Cucumis sativus	8	7	25	19	5T		3T	1T
				(Migocka, Warzybok & Kłobus 2013)	(Li et al. 2018)
Dipterocarpus obtusifolius	3	2	0
Elymus elymoides	8	7	0
Elymus multisetus	8	7	0
Helianthus annuus	7	5	50
Hopea odorata	6	7	0
Hordeum vulgare	5	5	29	31	10	3	5T	1T
				(Han, Wong, Su, Beatty & Good 2016)	(Guo et al. 2020)	(Guo et al. 2020)
Hypericum perforatum	5	7	13
Iris pseudacorus	3	5	12
Lactuca sativa	8	8	37	-	8T	6T	5T	1T
Lolium multiflorum	7	7	54
Mosla dianthera	6	5	1
Mosla hangchowensis	8	7	0
Neobalanocarpus heimii	6	6	0
Oryza sativa	8	3	29	93	4	2	3	7
				(Zhao, Huang, Yu, Wang & Xie 2010)	(Araki & Hasegawa 2006)	(Araki & Hasegawa 2006)	(Sonoda et al. 2003)	(Li et al. 2009)
Pennisetum purpureum	4	7	69
Pinus halepensis	3	7	35
Pisum sativum	7	7	24	69P	1P	1P	4P	5P
				(Gu, Chen, Xie, Murray & Miller 2022)	(Gu, Chen, Xie, Murray & Miller 2022)	(Gu, Chen, Xie, Murray & Miller 2022)	(Gu, Chen, Xie, Murray & Miller 2022)	(Gu, Chen, Xie, Murray & Miller 2022)
Populus deltoides	6	6	14
Pseudoroegneria spicata	3	3	0
Quercus ilex	4	7	16
Reineckea carnea	3	3	1
Saccharum spp.	5	7	27	178	20	6		6
				(Wang, Li, Zhu, Ming & Chen 2019)	(Wang, Li, Zhu, Ming & Chen 2019)	(Wang, Li, Zhu, Ming & Chen 2019)		(Wu et al., 2021)
Salicornia bigelovii	6	8	1
Shorea faguetiana	4	3	0
Shorea roxburghii	4	2	0
Solanum lycopersicum	5	7	66	2	4		3T	1T
							(Filiz & Akbudak 2020)
Sorghum bicolor	8	6	54	87	5	3	2	7T
				(Massel et al. 2016)	(Massel et al. 2016)	(Massel et al. 2016)	(Koegel et al. 2013)	(Koegel et al. 2013)
Spinacia oleracea	9	8	18	57S	9S	2S	5S	1S
				(Wang, Cai, Xu & Wang 2021)	(Wang, Cai, Xu & Wang 2021)	(Wang, Cai, Xu & Wang 2021)
Taeniatherum caput-medusae	4	5	7
Trifolium repens	6	6	41
Triticum aestivum	5	5	32	331	46	8T	8	15
				(Bajgain, Russell & Mohammadi 2018)	(Bajgain, Russell & Mohammadi 2018)		(Bajgain, Russell & Mohammadi 2018)	(Bajgain, Russell & Mohammadi 2018)
Zea mays	7	8	45	79	4	2	3T	4T
				(Chao et al. 2021)	(Zamboni et al. 2014)	(Zamboni et al. 2014)	(Gu et al. 2013)	(Dechorgnat et al. 2019)
